# Supplementary material for: Machine learning prediction of future amyloid beta positivity in amyloid-negative individuals
Source: Alzheimers Res Ther. 2024 Feb 27;16:46. doi: 10.1186/s13195-024-01415-w (PMC10900722; doi:10.1186/s13195-024-01415-w)
Supplement: Supplementary file 1 — Supplementary material 1. [file 13195_2024_1415_MOESM1_ESM.xlsx]

## Sheet: CSF-cohort
Aβ.Converter	Aβ.Stable	Auxiliary.data	Regression.cohort
31	56	77	31
61	59	97	42
173	89	150	51
186	123	214	56
292	127	223	59
295	210	259	61
604	294	285	89
751	376	293	96
783	454	312	106
896	498	336	112
906	610	433	118
1016	672	514	123
1168	680	525	126
1217	685	534	127
729	746	566	173
2022	923	723	186
2233	1045	731	204
2245	1260	779	210
2336	1269	839	214
2390	1352	913	232
2392	260	941	256
4029	505	1063	257
4086	677	1097	259
4094	1169	1265	269
4149	1190	1393	285
4170	2074	1398	292
4175	2119	1046	294
4177	2123	2045	295
4254	2183	2047	307
4301	2187	2167	331
4302	2201	2264	362
4365	2220	2307	376
4371	2234	2373	378
4422	2239	2381	388
4444	2249	4010	403
4466	2304	4127	454
4473	2308	4162	467
4595	2315	4168	498
4616	2332	4225	514
4746	2357	4235	566
4764	2374	4250	588
4806	2396	4262	610
4807	2407	4287	618
4889	4018	4288	658
4919	4028	4291	671
4928	4036	4351	672
5047	4037	4363	680
5083	4084	4417	685
5140	4105	4426	717
5230	4115	4467	731
5256	4119	4502	746
6066	4143	4507	778
	4148	4510	834
	4164	4538	835
	4169	4547	896
	4173	4580	906
	4187	4587	908
	4199	4631	923
	4200	4636	925
	4210	4757	984
	4213	4767	1010
	4271	4796	1016
	4275	4799	1030
	4277	4815	1045
	4308	4849	1063
	4332	4855	1097
	4352	4862	1098
	4369	4893	1130
	4381	4898	1246
	4386	4925	1260
	4393	4945	1269
	4395	5109	1352
	4399	5198	260
	4410	5263	479
	4427	5277	505
	4429	6030	677
	4432	6054	729
	4469	6063	1046
	4482		1169
	4488		1190
	4491		1268
	4505		2074
	4516		2079
	4520		2087
	4521		2119
	4536		2123
	4545		2133
	4578		2155
	4604		2183
	4626		2187
	4630		2201
	4643		2220
	4654		2233
	4706		2234
	4785		2239
	4856		2245
	4869		2247
	4960		2249
	5004		2263
	5078		2264
	5097		2274
	5113		2304
	5141		2308
	5175		2315
	5200		2332
	5222		2336
	5228		2357
	5266		2373
	5278		2374
	5289		2390
			2391
			2392
			2394
			2396
			2403
			2407
			4014
			4015
			4018
			4028
			4035
			4036
			4037
			4067
			4071
			4084
			4094
			4105
			4115
			4119
			4120
			4127
			4143
			4146
			4148
			4149
			4162
			4164
			4169
			4173
			4177
			4179
			4187
			4188
			4197
			4198
			4199
			4200
			4210
			4213
			4229
			4235
			4254
			4262
			4266
			4270
			4271
			4272
			4275
			4277
			4278
			4288
			4290
			4291
			4294
			4301
			4302
			4308
			4324
			4332
			4343
			4346
			4352
			4365
			4369
			4381
			4386
			4393
			4395
			4399
			4404
			4405
			4410
			4414
			4415
			4417
			4422
			4427
			4429
			4430
			4431
			4432
			4444
			4466
			4469
			4473
			4482
			4488
			4491
			4502
			4505
			4507
			4510
			4516
			4520
			4521
			4536
			4538
			4545
			4547
			4578
			4604
			4611
			4623
			4626
			4630
			4631
			4637
			4643
			4654
			4706
			4713
			4767
			4785
			4799
			4835
			4855
			4856
			4862
			4869
			4889
			4893
			4919
			4960
			5004
			5047
			5078
			5097
			5113
			5140
			5141
			5175
			5185
			5198
			5200
			5222
			5228
			5258
			5265
			5266
			5278
			5289
			5290

## Sheet: PET-cohort
Aβ.Converter	Aβ.Stable	Auxiliary.data	Regression.cohort
2233	2002	2073	2002
2239	2018	2087	2007
2245	2036	2121	2010
2249	2052	2164	2018
2263	2061	2167	2036
2367	2072	2219	2037
2398	2093	2274	2045
4028	2116	2373	2052
4076	2123	4026	2061
4105	2146	4060	2072
4119	2180	4061	2073
4168	2183	4086	2079
4177	2187	4114	2093
4185	2200	4149	2109
4234	2201	4170	2116
4254	2208	4175	2119
4272	2220	4196	2121
4292	2234	4226	2123
4300	2238	4255	2130
4313	2247	4288	2133
4349	2304	4290	2146
4350	2308	4302	2155
4387	2315	4309	2164
4396	2332	4320	2167
4401	2357	4332	2180
4417	2363	4335	2183
4424	2374	4414	2184
4428	2389	4422	2187
4441	2395	4444	2200
4464	2405	4489	2201
4485	2407	4538	2208
4520	4018	4542	2213
4552	4020	4547	2216
4555	4021	4566	2219
4604	4036	4576	2220
4620	4037	4611	2225
4637	4041	4612	2233
4653	4043	4614	2234
4654	4050	4621	2238
4741	4051	4623	2239
4780	4063	4645	2245
4817	4072	4652	2247
4835	4077	4679	2249
4872	4082	4713	2263
5118	4084	4715	2264
5126	4090	4721	2274
5169	4094	4744	2301
5176	4115	4757	2304
5178	4121	4799	2308
5219	4125	4813	2315
5259	4127	4843	2332
6185	4138	4855	2333
6541	4143	4858	2336
	4148	4877	2357
	4150	4888	2363
	4158	4893	2367
	4159	4898	2373
	4160	4986	2374
	4164	5066	2379
	4169	5102	2380
	4173	5124	2381
	4184	5132	2389
	4187	5135	2390
	4199	5142	2391
	4200	5177	2394
	4210	5185	2395
	4212	5197	2403
	4213	5198	2405
	4214	5265	2407
	4216	5272	4014
	4220	5273	4015
	4222	5278	4018
	4224	5287	4020
	4229	5296	4021
	4268	6007	4028
	4271	6063	4030
	4275	6233	4035
	4276	6306	4036
	4281	6452	4037
	4293	6632	4041
	4301	6702	4043
	4308	6785	4050
	4312		4051
	4331		4060
	4345		4061
	4352		4063
	4354		4067
	4356		4072
	4357		4076
	4360		4077
	4369		4082
	4372		4084
	4376		4090
	4380		4094
	4381		4100
	4382		4105
	4384		4114
	4388		4115
	4389		4119
	4393		4120
	4395		4121
	4410		4125
	4427		4127
	4434		4128
	4443		4138
	4446		4143
	4448		4146
	4453		4148
	4466		4150
	4469		4151
	4483		4158
	4488		4159
	4491		4160
	4505		4162
	4506		4164
	4516		4167
	4536		4168
	4543		4169
	4545		4173
	4548		4175
	4556		4177
	4559		4179
	4580		4184
	4585		4185
	4586		4187
	4598		4188
	4607		4197
	4626		4199
	4630		4200
	4643		4210
	4644		4212
	4649		4213
	4706		4214
	4722		4216
	4723		4220
	4742		4222
	4777		4224
	4785		4225
	4795		4229
	4842		4235
	4869		4254
	4874		4255
	4876		4262
	4889		4266
	4896		4268
	4900		4270
	4919		4271
	4951		4272
	4952		4275
	4960		4276
	5004		4277
	5078		4278
	5079		4281
	5091		4287
	5093		4288
	5100		4290
	5113		4291
	5130		4292
	5154		4293
	5157		4294
	5158		4301
	5171		4302
	5175		4308
	5193		4309
	5200		4312
	5214		4313
	5222		4320
	5228		4324
	5236		4331
	5243		4332
	5266		4335
	6016		4343
	6025		4345
	6031		4346
	6056		4349
	6067		4350
	6146		4351
	6200		4352
			4354
			4356
			4357
			4359
			4360
			4365
			4369
			4372
			4376
			4380
			4381
			4382
			4384
			4385
			4386
			4387
			4388
			4389
			4393
			4395
			4396
			4399
			4400
			4401
			4404
			4405
			4410
			4414
			4415
			4417
			4419
			4422
			4424
			4427
			4428
			4429
			4430
			4431
			4434
			4441
			4443
			4444
			4446
			4448
			4453
			4464
			4466
			4469
			4473
			4482
			4483
			4485
			4488
			4489
			4491
			4505
			4506
			4507
			4510
			4516
			4520
			4521
			4531
			4536
			4538
			4542
			4543
			4545
			4547
			4548
			4552
			4556
			4557
			4559
			4576
			4578
			4580
			4585
			4586
			4587
			4598
			4604
			4607
			4611
			4612
			4614
			4620
			4624
			4626
			4630
			4631
			4635
			4636
			4637
			4643
			4644
			4645
			4649
			4653
			4654
			4659
			4674
			4706
			4713
			4715
			4721
			4722
			4723
			4741
			4742
			4744
			4746
			4765
			4767
			4777
			4785
			4795
			4799
			4809
			4813
			4816
			4817
			4835
			4842
			4855
			4858
			4862
			4868
			4869
			4872
			4874
			4876
			4885
			4888
			4889
			4891
			4893
			4896
			4900
			4902
			4919
			4928
			4951
			4952
			4960
			4974
			5004
			5078
			5079
			5083
			5091
			5093
			5097
			5100
			5109
			5113
			5118
			5124
			5126
			5130
			5132
			5140
			5154
			5157
			5158
			5169
			5171
			5175
			5176
			5177
			5178
			5185
			5193
			5194
			5198
			5200
			5203
			5214
			5219
			5222
			5228
			5230
			5234
			5236
			5237
			5243
			5253
			5258
			5259
			5265
			5266
			5277
			5278
			5282
			5288
			5289
			5290
			5292
			5296
			6016
			6025
			6031
			6056
			6063
			6067
			6146
			6200

## Sheet: ValidationCohort_CSFmodel
Converter.CN	Stable.CN	Converter.MCI	Stable.MCI
2	21	30	107
55	23	41	116
69	47	42	138
106	58	50	169
156	68	51	178
166	72	54	200
230	74	57	205
232	96	78	225
420	113	101	291
459	118	108	296
467	120	112	307
545	125	126	377
548	130	128	384
555	159	141	546
558	172	160	557
717	257	161	644
741	272	179	668
778	298	204	679
843	301	217	709
920	303	222	715
972	315	227	722
984	337	231	770
985	352	240	800
1098	359	241	802
1194	382	243	867
1202	419	249	908
1203	441	256	919
1249	473	269	989
602	519	276	1034
605	618	289	1040
1123	637	314	1118
1261	686	325	1122
4041	734	331	1155
4071	767	332	1187
4092	824	344	1246
4100	863	361	1300
4179	907	362	1378
4198	934	378	1408
4218	951	388	1414
4278	981	390	1418
4290	1023	394	1072
4385	1195	408	2002
4400	1232	434	2010
4446	1242	501	2018
4499	1288	518	2036
4506	413	539	2037
4566	479	552	2052
4577	553	563	2060
4579	886	567	2061
4637	969	588	2072
4652	1206	626	2073
5096	1212	631	2077
5121	1222	638	2079
5132	1250	641	2093
5207	1256	649	2100
5214	1280	658	2116
5219	1286	671	2121
5234	4021	675	2124
5237	4043	695	2146
5265	4060	697	2155
5273	4081	698	2164
5285	4090	702	2168
5294	4150	708	2180
6001	4224	725	2182
6061	4255	727	2184
6173	4276	750	2196
6411	4292	752	2200
	4313	832	2219
	4335	834	2225
	4340	835	2238
	4343	856	2247
	4345	861	2263
	4349	865	2301
	4350	869	2333
	4357	873	2363
	4376	874	2378
	4382	878	2379
	4384	887	2389
	4387	892	2394
	4389	914	2395
	4396	915	2405
	4401	922	4051
	4424	925	4061
	4428	930	4063
	4441	952	4067
	4448	973	4072
	4453	978	4160
	4464	982	4184
	4483	987	4185
	4485	995	4205
	4576	997	4212
	4585	1004	4214
	4598	1007	4216
	4612	1010	4229
	4620	1030	4268
	4644	1033	4272
	4645	1043	4281
	4649	1054	4309
	4795	1057	4356
	4835	1074	4380
	4872	1077	4405
	4900	1078	4419
	4951	1080	4431
	4952	1106	4489
	5040	1116	4514
	5091	1130	4548
	5093	1154	4556
	5100	1213	4557
	5118	1243	4614
	5126	1255	4674
	5154	1271	4713
	5157	1282	4722
	5167	1295	4723
	5169	1299	4742
	5170	1311	4744
	5171	1346	4813
	5177	1351	4817
	5178	1387	4842
	5185	1389	4868
	5193	1394	4874
	5194	1406	4876
	5195	1407	4883
	5203	1425	4896
	5243	1427	4926
	5259	190	4944
	5272	195	5135
	5288	448
	5290	507
	5292	568
	5296	572
	6080	625
		769
		830
		855
		954
		1066
		1070
		1117
		1121
		1126
		1138
		1247
		1292
		1326
		1331
		2087
		2133
		2185
		2195
		2216
		2274
		2316
		2398
		2403
		4015
		4030
		4035
		4057
		4096
		4138
		4167
		4188
		4189
		4197
		4203
		4240
		4263
		4293
		4294
		4324
		4346
		4402
		4404
		4406
		4414
		4415
		4430
		4458
		4515
		4530
		4542
		4596
		4623
		4659
		4661
		4675
		4680
		4689
		4712
		4715
		4729
		4741
		4765
		4784
		4816
		4857
		4888
		4891
		4902
		4936
		4958
		5031
		6068
		6073
		6241
		6341
		6345
		6497
		6632
		6634
		6724

## Sheet: ValidationCohort-PETmodel
Converter.CN	Stable.CN	Converter.MCI	Stable.MCI
2	21	30	107
55	23	41	116
56	31	42	138
59	47	50	169
61	58	51	178
69	68	54	200
106	72	57	205
123	74	77	225
127	89	78	291
156	96	101	296
166	113	108	307
173	118	112	377
223	120	126	384
230	125	128	546
232	130	141	557
259	159	160	644
420	172	161	668
454	186	179	679
459	257	204	709
467	272	214	715
545	295	217	722
548	298	222	746
555	301	227	770
558	303	231	800
680	315	240	802
717	337	241	867
741	352	243	908
751	359	249	919
778	382	256	989
779	419	269	1034
843	441	276	1040
896	473	289	1045
920	498	292	1118
972	519	293	1122
984	610	294	1155
985	618	314	1187
1063	637	325	1246
1098	685	331	1269
1194	686	332	1300
1202	731	336	1352
1203	734	344	1378
1249	767	361	1408
602	824	362	1414
605	863	376	1418
1123	907	378	505
1169	923	388	1046
1190	934	390	1072
1261	951	394	2010
4071	981	408	2037
4092	1016	434	2045
4100	1023	501	2060
4179	1195	514	2077
4198	1232	518	2079
4218	1242	539	2100
4225	1288	552	2119
4262	260	563	2124
4278	413	566	2155
4365	479	567	2168
4385	553	588	2182
4400	677	604	2184
4499	886	626	2196
4577	969	631	2225
4579	1206	638	2264
5096	1212	641	2301
5121	1222	649	2333
5207	1250	658	2336
5234	1256	671	2378
5237	1280	675	2379
5285	1286	695	2390
5294	4081	697	2392
6001	4340	698	2394
6061	4343	702	2396
6173	4399	708	4067
6411	4429	723	4205
	4482	725	4235
	4578	727	4287
	4587	750	4351
	4856	752	4405
	5040	832	4419
	5083	834	4431
	5109	835	4473
	5140	839	4510
	5141	856	4514
	5167	861	4557
	5170	865	4674
	5194	869	4767
	5195	873	4868
	5203	874	4883
	5230	878	4926
	5288	887	4944
	5289	892
	5290	906
	5292	913
	6054	914
	6080	915
		922
		925
		930
		941
		952
		973
		978
		982
		987
		995
		997
		1004
		1007
		1010
		1030
		1033
		1043
		1054
		1057
		1074
		1077
		1078
		1080
		1097
		1106
		1116
		1130
		1154
		1213
		1217
		1243
		1255
		1271
		1282
		1295
		1299
		1311
		1346
		1351
		1387
		1389
		1393
		1394
		1398
		1406
		1407
		1425
		1427
		190
		195
		448
		507
		568
		572
		625
		729
		769
		830
		855
		954
		1066
		1070
		1117
		1121
		1126
		1138
		1247
		1292
		1326
		1331
		2047
		2133
		2185
		2195
		2216
		2316
		2381
		2403
		4015
		4030
		4035
		4057
		4096
		4162
		4167
		4188
		4189
		4197
		4203
		4240
		4250
		4263
		4294
		4324
		4346
		4402
		4404
		4406
		4415
		4430
		4432
		4458
		4502
		4507
		4515
		4521
		4530
		4595
		4596
		4631
		4659
		4661
		4675
		4680
		4689
		4712
		4729
		4765
		4784
		4796
		4815
		4816
		4857
		4862
		4891
		4902
		4928
		4936
		4945
		4958
		5031
		6068
		6073
		6241
		6341
		6345
		6497
		6634
		6724
